# Supplementary material for: A Systematic Review on Quiescent State Research Approaches in S. cerevisiae
Source: Cells. 2023 Jun 12;12(12):1608. doi: 10.3390/cells12121608 (PMC10297366; doi:10.3390/cells12121608)
Supplement: Supplementary file 1 [file cells-12-01608-s001.zip]

Archive with 3 entries (3 files):
- Qmeth_Supp.M._Cells_2023.05.03.pdf
- QUIESCENCE_excluded.xlsx
- QUIESCENCE_included.xlsx
